# Supplementary material for: MLVA Typing of Streptococcus pneumoniae Isolates with Emphasis on Serotypes 14, 9N and 9V: Comparison of Previously Described Panels and Proposal of a Novel 7 VNTR Loci-Based Simplified Scheme
Source: PLoS One. 2016 Jul 8;11(7):e0158651. doi: 10.1371/journal.pone.0158651 (PMC4938579; doi:10.1371/journal.pone.0158651)
Supplement: S1 Table — (XLSX) [file pone.0158651.s001.xlsx]

## Sheet: Sp MLVA Brazil
Key	Year	Clinical source	Serotype	Spneu15	Spneu17	Spneu19	Spneu25	Spneu26	Spneu27	Spneu31	Spneu32	Spneu33	Spneu34	Spneu35	Spneu36	Spneu37	Spneu38	Spneu39	Spneu40	Spneu41	Spneu42
Sp 0306	1991	Blood	14	2	4	9	4	4	2	2	1	3	1	4	2	10	2	3	4	1	2
Sp 0329	1991	Not described	14	2	4	9	4	4	2	2	1	3	1	4	2	10	2	3	4	1	2
Sp 0366	1991	Blood	14	2	4	10	4	3	2	2	1	3	1	4	0	10	2	2	4	1	2
Sp 0447	1992	Nasal abscess	9V	4	8	8	2	2	1	5	3	1	2	2	6	4	2	10	3	1	4
Sp 0450	1992	Blood	14	2	4	9	4	4	2	2	1	3	1	4	2	10	2	3	4	1	2
Sp 0514	1992	Oropharynx	14	6	2	8	0	2	4	1	3	2	2	3	3	6	0.1	3	4	2	1
Sp 0526	1993	Bronchoalveolar lavage	14	12	2	8	2	2	3	1	3	6	2	4	3	10	0.1	3	2	2	1
Sp 0550	1994	Cerebrospinal fluid	14	2	4	9	5	3	2	2	3	3	1	4	2	10	2	3	4	1	2
Sp 0568	1994	Pleural fluid	14	2	4	7	4	2	2	1	3	6	2	5	4	2	2	4	6	2	0
Sp 0590	1994	Blood	14	1	6	8	0	3	2	2	3	2	1	2	8	3	3	3	4	1	1
Sp 0621	1994	Cerebrospinal fluid	14	2	4	9	4	3	3	2	1	3	1	4	2	11	2	3	4	1	2
Sp 0643	1994	Cerebrospinal fluid	14	2	4	0	4	3	2	2	1	3	1	4	2	10	2	3	4	1	2
Sp 0744	1995	Cerebrospinal fluid	9V	6	6	0	2	5	1	1	3	2	1	3	3	5	3	12	4	1	1
Sp 0756	1995	Cerebrospinal fluid	14	2	2	8	2	2	2	1	3	4	2	2	4	6	1	4	2	2	0
Sp 0803	1995	Blood	9N	12	2	7	2	2	1	1	3	2	2	5	3	6	0.1	3	4	2	1
Sp 0850	1996	Cerebrospinal fluid	14	2	2	9	3	2	2	1	3	3	2	4	4	7	3	4	2	2	4
Sp 0867	1996	Blood	9V	9	5	0	2	5	1	1	3	5	1	3	3	5	3	9	6	1	1
Sp 0886	1996	Cerebrospinal fluid	14	2	4	9	4	3	2	2	1	3	1	4	2	10	2	3	4	1	0
Sp 0896	1996	Blood	9N	2	2	8	0	2	3	1	4	2	3	4	3	4	0.1	3	4	2	1
Sp 0904	1996	Blood	9V	4	8	8	0	2	1	5	3	1	2	2	3	4	2	10	3	1	4
Sp 0911	1997	Sputum	9V	4	8	8	0	2	1	5	3	1	2	2	4	4	2	10	8	1	4
Sp 0967b	1997	Blood	5	2	7	8	2	2	2	2	1	8	1	2	2	11	2	4	3	1	1
Sp 0979	1997	Tracheal secretion	14	4	8	8	0	2	1	5	3	1	2	2	6	4	2	10	8	1	3
Sp 0985	1997	Cerebrospinal fluid	14	4	8	9	0	4	1	5	3	1	2	2	4	2	2	4	8	1	3
Sp 0997	1997	Blood	14	12	2	8	3	2	3	1	3	3	2	4	4	7	3	4	4	2	3
Sp 1001	1997	Blood	14	18	3	8	0	2	1	5	3	1	2	2	0	4	2	10	8	1	4
Sp 1003	1997	Blood	14	2	4	7	4	2	2	2	2	4	2	4	4	3	2	3	4	2	3
Sp 1019	1997	Sputum	9N	12	2	8	0	2	3	1	3	2	2	2	3	6	0.1	3	4	2	1
Sp 1033	1997	Pericardial fluid	14	4	8	8	0	2	1	5	3	1	2	2	0	4	2	10	8	1	3
Sp 1040	1997	Sputum	14	4	8	9	2	4	1	5	3	1	2	2	0	2	2	4	8	1	4
Sp 1092	1998	Blood	14	12	2	8	3	2	2	1	3	3	2	4	4	7	3	4	2	2	3
Sp 1102	1998	Blood	14	2	4	8	2	4	2	2	1	3	1	2	10	2	3	3	4	1	1
Sp 1115	1998	Cerebrospinal fluid	9V	4	8	8	0	2	1	5	3	1	2	2	6	4	2	11	8	1	4
Sp 1141	1998	Bronchial secretion	14	2	4	9	4	3	2	2	1	3	1	4	2	10	2	3	4	1	2
Sp 1156	1998	Bronchoalveolar lavage	9N	12	2	8	0	2	1	1	3	2	2	4	3	6	0.1	3	5	2	1
Sp 1179	1999	Oropharynx	14	6	2	8	0	2	3	1	3	2	2	3	3	6	0.1	3	4	4	1
Sp 1197	1999	Oropharynx	14	6	2	8	0	2	3	1	3	2	0	3	3	6	0.1	3	4	2	2
Sp 1224	1999	Oropharynx	20	1	4	8	5	2	3	3	2	1	1	2	2	10	2	2	9	1	3
Sp 1263	1999	Blood	20	1	2	8	5	2	3	2	2	1	1	2	2	6	2	2	10	1	3
Sp 1292	1999	Sputum	14	12	2	8	3	2	2	1	3	3	2	4	4	7	3	4	2	2	3
Sp 1302	1999	Pleural fluid	14	12	2	8	3	2	2	1	3	5	2	4	4	7	3	4	2	1	3
Sp 1307	1999	Blood	14	12	5	8	3	2	2	1	3	3	1	4	4	8	3	4	4	4	3
Sp 1316	1999	Blood	14	4	8	8	2	2	1	5	3	1	2	2	7	4	2	10	8	2	4
Sp 1329	1999	Oropharynx	14	2	4	9	4	3	2	2	1	3	1	4	2	10	2	3	4	1	2
Sp 1340	1999	Oropharynx	14	9	2	9	3	2	2	1	2	4	1	4	2	6	2	4	2	2	1
Sp 1341	1999	Oropharynx	14	9	2	9	3	2	2	1	2	4	1	4	2	6	2	4	2	3	1
Sp 1353	1999	Oropharynx	9A	4	8	8	0	2	1	5	3	1	2	2	5	4	2	10	3	1	4
Sp 1368	1999	Blood	14	2	4	8	4	3	1	2	1	3	1	3	2	8	2	4	4	2	2
Sp 1414	1999	Sputum	9N	12	2	8	0	2	3	1	3	2	2	4	3	6	0.1	3	4	2	1
Sp 1428	1999	Oropharynx	9V	4	8	8	0	2	1	5	3	1	2	2	6	3	2	9	3	2	4
Sp 1451	1999	Pleural fluid	9V	4	8	8	0	2	1	5	3	1	2	2	6	4	2	10	3	1	4
Sp 1484	1999	Nasopharynx	14	4	8	8	3	2	1	5	3	1	2	2	0	4	2	10	8	1	4
Sp 1511	2000	Oropharynx	5	2	7	8	2	2	2	2	1	7	1	2	2	10	2	4	3	1	2
Sp 1514	2000	Blood	14	2	4	9	4	3	2	2	1	3	1	4	2	10	2	3	4	2	2
Sp 1534	2000	Oropharynx	14	2	4	9	4	3	2	2	1	3	1	4	2	10	2	3	4	1	2
Sp 1564	2001	Not described	14	12	2	8	3	2	2	1	4	3	1	4	4	7	3	5	2	2	3
Sp 1591	2001	Not described	14	12	2	8	3	2	2	1	3	3	3	2	3	7	3	4	2	3	3
Sp 1609	2001	Not described	14	4	8	8	0	2	1	5	3	1	2	2	0	4	2	10	8	2	4
Sp 1654	2001	Cerebrospinal fluid	14	4	8	8	3	2	2	1	3	3	2	2	0	4	2	10	8	1	4
Sp 1655A	2001	Pleural fluid	9V	4	8	8	0	2	1	5	3	1	2	2	6	4	2	10	8	1	4
Sp 1664	2001	Tracheal secretion	9V	4	8	8	2	2	1	5	3	1	2	2	4	4	2	10	8	1	4
Sp 1680	2001	Blood	14	4	8	8	3	2	1	5	3	1	2	2	7	4	2	10	8	1	4
Sp 1694	2001	Blood	14	2	2	8	3	2	2	1	3	3	2	2	3	7	3	4	2	3	3
Sp 1715	2001	Blood	20	1	2	8	5	2	3	2	2	1	1	2	2	6	2	2	10	1	3
Sp 1716	2001	Cerebrospinal fluid	20	1	2	8	5	2	3	2	2	1	1	2	2	6	2	2	10	1	3
Sp 1729	2001	Pleural fluid	14	2	2	8	3	2	2	1	3	3	2	4	6	7	3	4	2	2	3
Sp 1747	2001	Cerebrospinal fluid	9V	4	8	8	0	2	1	5	3	1	2	2	4	4	2	3	2	1	4
Sp 1751	2001	Cerebrospinal fluid	14	4	8	8	3	2	1	5	4	1	2	2	0	4	2	10	8	1	4
Sp 1777	2000	Not described	23F	2	2	9	6	3	1	1	2	2	5	4	5	2	3	3	3	1	0
Sp 1813	2000	Not described	11A	1	4	8	1	3	2	1	2	4	5	5	2	3	1	4	3	1	1
Sp 1835	2000	Not described	10A	2	8	8	1	3	5	3	1	3	3	4	3	2	0.1	3	3	1	1
Sp 1849	2001	Not described	6B	2	7	8	2	4	1	4	2	3	1	3	4	2	3	4	8	3	2
Sp 1883	2003	Not described	9V	3	8	8	0	2	1	5	3	1	2	2	6	4	2	9	3	1	4
Sp 1890	2003	Nasopharynx	14	1	2	8	2	2	3	1	3	2	2	3	3	6	0.1	3	4	2	2
Sp 1916	2003	Nasopharynx	9V	4	8	8	0	2	1	5	3	1	2	2	6	4	2	10	3	1	4
Sp 1917	2003	Nasopharynx	14	6	2	8	3	2	3	1	3	2	2	3	3	6	0.1	3	4	2	1
Sp 1980	2003	Blood	14	7	2	8	0	2	3	1	3	2	2	3	3	6	0.1	3	4	2	1
Sp 2008	2003	Blood	14	4	8	8	0	2	1	5	3	1	2	2	7	4	2	10	8	1	4
Sp 2015	2003	Blood	14	4	8	8	3	2	1	5	3	1	2	2	4	4	2	10	8	1	4
Sp 2020	2003	Blood	9V	4	8	8	2	2	1	5	3	1	2	2	4	4	2	10	8	1	4
Sp 2037	2003	Blood	8	1	4	9	1	6	3	1	2	4	4	2	2	3	1	4	2	1	1
Sp 2090	2004	Blood	28A	2	2	0	2	3	2	3	2	3	1	3	2	7	1	10	9	1	2
Sp 2103	2004	Blood	14	4	8	8	2	2	1	5	3	1	2	2	7	4	2	10	8	1	4
Sp 2107	2004	Blood	14	4	8	8	0	2	1	4	3	1	2	2	0	4	2	10	8	1	4
Sp 2111	2004	Blood	9V	4	8	8	2	2	1	5	3	1	2	2	4	4	2	10	8	1	4
Sp 2152	2004	Not described	14	4	8	8	3	2	1	5	3	1	2	2	7	4	2	10	8	1	4
Sp 2161	2004	Cerebrospinal fluid	9V	4	8	8	0	2	1	5	3	1	2	2	6	4	2	9	3	1	4
Sp 2166	2005	Blood	14	6	2	8	0	2	3	1	3	2	2	3	3	6	0.1	3	4	2	1
Sp 2175	2006	Blood	13	2	3	8	3	5	2	1	1	2	1	2	3	2	3	2	9	2	2
Sp 2195	2007	Blood	14	4	8	8	0	3	1	5	3	1	2	2	7	4	2	10	8	1	4
Sp 2196	2007	Blood	14	4	8	8	4	3	1	5	3	1	2	2	3	4	2	10	8	1	4
Sp 2204	2007	Blood	9N	12	2	8	4	2	3	1	3	2	2	4	3	6	0.1	3	4	2	1
Sp 2205	2007	Blood	9N	2	2	8	0	2	3	1	3	2	2	4	3	6	0.1	3	4	2	1
Sp 2206	2007	Blood	9N	12	2	8	0	2	3	1	3	1	2	4	3	6	0.1	3	4	2	1
Sp 2213	2008	Blood	14	4	8	9	2	3	1	5	3	1	2	2	6	4	2	10	8	1	4
Sp 2216	2008	Cerebrospinal fluid	9N	12	2	8	4	2	3	1	3	2	2	4	3	6	0.1	3	4	2	1
Sp 2222	2008	Nasopharynx	6C	5	2	10	2	2.5	1	2	2	2	2	5	2	6	3	2	3	2	3
Sp 2223	2008	Nasopharynx	6B	5	3	9	1	4	2	1	5	1	2	3	2	6	1	3	3	2	1
Sp 2224	2008	Nasopharynx	19A	1	4	10	4	3	0	2	2	2	1	4	2	10	2	3	4	2	4
Sp 2225	2008	Nasopharynx	6B	5	3	9	1	4	2	1	5	1	2	3	2	6	1	3	3	2	1
Sp 2226	2008	Nasopharynx	6C	5	2	10	2	2.5	1	2	3	2	2	5	2	6	3	2	3	2	3
Sp 2227	2008	Nasopharynx	23B	3	2	9	6	5	1	2	2	2	4	4	2	4	3	5	3	1	3
Sp 2228	2008	Nasopharynx	15B	11	6	8	0	3	2	2	3	2	1	2	9	2	2	4	5	2	1
Sp 2229	2008	Nasopharynx	6B	2	6	8	13	4	2	2	1	2	2	2	2	2	4	2	3	3	2
Sp 2230	2008	Nasopharynx	15C	11	6	8	0	3	2	2	3	2	1	2	9	2	2	4	5	2	1
Sp 2231	2008	Nasopharynx	6C	5	2	10	2	2.5	1	2	2	2	2	5	2	6	3	2	3	2	3
Sp 2232	2008	Nasopharynx	6C	5	2	10	2	2.5	1	2	2	2	2	5	2	6	3	2	3	2	3
Sp 2233	2008	Nasopharynx	14	4	7	8	0	2	1	5	3	1	1	2	7	4	2	5	8	1	4
Sp 2234	2008	Nasopharynx	15C	2	2	9	6	3	1	1	2	2	4	4	5	4	3	3	6	2	1
Sp 2235b	2008	Nasopharynx	19A	2	2	9	6	3	1	1	2	2	4	4	5	4	3	3	6	2	4
Sp 2236	2008	Nasopharynx	15C	2	2	9	6	3	1	1	2	2	4	4	5	4	3	3	6	2	0
Sp 2237b	2008	Nasopharynx	6C	1	2	9	2	1	1	2	2	2	1	5	2	6	3	2	3	2	3
Sp 2238	2008	Nasopharynx	24F	2	2	9	6	3	1	1	2	2	4	4	5	4	3	3	7	2	0
Sp 2239	2008	Nasopharynx	6C	5	2	10	2	2.5	1	2	2	2	2	5	2	6	3	2	3	2	3
Sp 2240	2008	Nasopharynx	6C	5	2	10	2	2.5	1	2	2	2	2	5	2	6	3	2	3	2	3
Sp 2241a	2008	Nasopharynx	34	6	7	8	2	2	0	2	2	1	0	3	1	2	1	2	5	2	1
Sp 2241b	2008	Nasopharynx	6	5	2	8	2	2.5	1	2	2	2	0.5	5	2	4	3	2	3	2	3
Sp 2242	2008	Nasopharynx	6C	5	2	10	2	2.5	1	2	2	2	2	5	2	6	3	2	3	2	3
Sp 2243	2008	Nasopharynx	15C	9	6	8	2	3	2	2	3	2	1	2	9	2	2	4	5	2	1
Sp 2244	2008	Nasopharynx	6C	5	2	10	2	2.5	1	2	2	2	2	5	2	6	2	2	6	2	3
Sp 2245	2008	Nasopharynx	11A	8	6	8	2	4	1	1	3	2	1	2	3	4	2	3	3	2	1
Sp 2246a	2008	Nasopharynx	19A	1	4	11	4	3	0	2	2	2	1	5	2	10	2	3	4	2	4
Sp 2246b	2008	Nasopharynx	6C	5	2	9	2	1	1	2	2	2	1	5	2	6	3	2	3	2	3
Sp 2247	2008	Nasopharynx	14	4	7	8	2	2.5	1	5	3	1	1	2	2	4	2	2	3	2	4
Sp 2248	2008	Nasopharynx	6C	5	2	9	2	1	1	2	2	2	2	5	2	6	3	2	3	2	3
Sp 2249	2008	Nasopharynx	23B	3	2	9	6	5	1	2	3	2	4	4	9	4	3	3	2	2	0
Sp 2250	2008	Nasopharynx	19A	1	4	11	4	3	0	2	2	2	1	5	2	10	2	3	4	2	4
Sp 2251	2008	Nasopharynx	15C	9	6	8	4	3	2	2	3	2	1	2	9	2	2	3	4	2	1
Sp 2252	2008	Nasopharynx	15C	9	6	8	4	3	2	2	3	2	1	2	9	2	2	4	5	2	1
Sp 2253	2008	Nasopharynx	23F	3	2	9	6	5	1	5	0	2	5	4	4	4	3	3	6	2	2
Sp 2255	2008	Nasopharynx	19A	1	4	11	4	3	0	2	2	2	1	5	2	10	2	3	4	2	4
Sp 2256	2008	Nasopharynx	6C	5	2	10	2	2.5	1	2	2	2	2	5	2	6	3	2	3	2	3
Sp 2257	2008	Nasopharynx	19A	1	4	11	4	3	1	2	2	2	1	5	2	10	2	3	4	2	4
Sp 2258	2008	Nasopharynx	3	2	2	0	2	4	1	5	3	3	2	2	1	2	1	2	6	2	3
Sp 2259b	2009	Nasopharynx	6	1	2	9	2	1	1	2	2	2	1	5	2	6	3	2	3	2	3
Sp 2260	2008	Nasopharynx	19A	1	4	11	4	3	1	2	2	2	1	5	2	10	2	3	4	2	4
Sp 2262	2008	Nasopharynx	37	10	2	6	2	1	1	4	1	1	1	3	3	4	2	2	2	2	2
Sp 2263	2008	Nasopharynx	19A	1	4	11	4	3	0	2	2	2	1	5	2	10	2	3	4	2	4
Sp 2264	2008	Nasopharynx	3	2	2	9	2	3	1	5	3	3	2	2	1	2	1	2	7	2	2
Sp 2265	2008	Nasopharynx	15C	2	2	9	6	3	1	1	2	2	4	4	5	4	3	3	7	2	4
Sp 2266	2008	Nasopharynx	17F	2	4	8	4	5	2	1	3	6	1	2	1	6	0.1	7	3	2	2
Sp 2271	2009	Blood	9V	4	8	8	0	2	1	5	3	1	1	2	6	4	2	10	8	1	4
Sp 2272	2009	Blood	9V	4	8	8	2	2	1	5	3	1	1	2	6	4	2	10	8	1	4
Sp 2274	2009	Nasopharynx	19A	10	6	8	4	3	2	2	3	2	1	2	9	2	3	7	4	2	1
Sp 2275	2009	Nasopharynx	19A	9	5	9	6	3	1	2	2	2	1	4	3	2	2	3	3	2	3
Sp 2277	2009	Pleural fluid	14	4	8	8	0	3	1	5	3	1	2	2	6	4	2	10	8	1	4
Sp 2279	2010	Cerebrospinal fluid	12F	1	5	8	1	4	4	2	2	4	2	3	3	2	2	4	2	2	1
Sp 2317	2012	Blood	20	3	8	8	5	2	0	5	3	2	2	3	2	6	2	4	4	1	3
Sp 2318	2012	Cerebrospinal fluid	20	3	8	8	5	2	0	4	3	2	2	3	2	6	2	4	4	1	2
Sp 2319	2012	Blood	20	3	8	8	5	2	0	4	3	2	2	3	2	6	2	4	4	1	2
Sp 2320	2012	Blood	20	3	8	9	5	2	0	4	3	2	2	3	2	6	2	4	4	1	2
Sp 2321	2012	Cerebrospinal fluid	20	3	8	9	5	2	0	4	3	2	2	3	2	6	2	4	0	1	2
Sp 2322	2012	Blood	20	3	8	8	5	2	0	4	3	2	2	3	2	6	2	4	4	1	2
Sp 2323	2012	Blood	20	3	8	8	5	2	0	4	3	2	2	3	2	6	0	0	4	1	2
Sp 2324	2012	Blood	20	3	8	8	5	2	0	4	3	2	2	3	2	6	2	4	4	1	2
Sp 2325	2012	Blood	20	3	8	8	5	2	0	4	2	2	2	3	2	6	2	4	4	1	2
Sp 2326	2012	Blood	20	3	8	9	5	2	0	4	3	2	2	3	2	6	2	4	4	1	2
Sp 2327	2012	Blood	3	8	2	0	3	3	1	5	3	3	2	2	0	2	2	2	7	1	0
Sp 2328	2012	Cerebrospinal fluid	3	2	2	0	2	3	1	5	3	3	4	2	1	2	1	2	6	1	0
Sp 2329	2012	Not described	3	2	2	0	2	3	1	5	3	1	2	2	1	2	1	2	5	1	0
Sp 2330	2012	Blood	3	2	2	0	2	3	1	5	2	3	2	2	0	2	1	2	6	1	0
Sp 2331	2012	Blood	3	8	2	0	3	3	1	5	3	3	2	2	1	2	2	2	7	1	2
Sp 2332	2012	Cerebrospinal fluid	3	2	2	0	2	3	1	5	3	3	3	2	1	2	1	2	6	1	2
Sp 2333	2012	Cerebrospinal fluid	3	2	2	0	2	3	1	5	3	3	3	2	1	2	1	2	6	1	0
Sp 2334	2012	Cerebrospinal fluid	3	2	2	0	2	3	1	5	3	3	3	2	1	2	2	3	8	1	2
Sp 2335	2012	Cerebrospinal fluid	3	2	2	0	2	3	1	5	2	3	3	2	1	2	1	2	6	1	0
Sp 2336	2012	Cerebrospinal fluid	3	2	7	0	3	3	1	1	3	3	7	2	1	2	2	3	4	1	2
Sp 2337	2012	Sputum	3	1	2	0	4	4	1	1	2	5	1	2	2	2	2	2	4	1	2
Sp 2338	2012	Sputum	3	11	5	0	2	2	1	1	3	4	1	3	3	5	3	10	6	1	1
Sp 2339	2012	Blood	3	2	7	0	3	3	1	1	3	3	9	2	1	2	2	4	4	1	2
Sp 2340	2012	Peritoneal secretion	3	2	2	0	2	3	1	5	3	3	2	2	1	2	1	2	6	1	2
Sp 2341	2012	Not described	3	2	2	0	2	3	1	4	3	3	2	2	1	2	1	2	6	1	0
Sp 2342	2012	Not described	3	8	2	0	3	3	1	5	2	3	2	2	1	2	2	2	7	1	0
Sp 2343	2012	Blood	3	2	2	0	2	3	1	5	3	3	2	2	1	2	1	2	5	1	0
Spain14-5	PMEN clone reference strain		14	0	4	7	2	3	1.5	2	1.5	2	1	2	2	10	2	4	4	1	2
England14-9	PMEN clone reference strain		14	2	4	8	4	3	2	2	1.5	3	1	4	2	3	2	3	4	1	2
Tennessee14-18	PMEN clone reference strain		14	2	2	8	2	2	2	2	1	8	1	2	3	6	0.1	4	3	2	2
Denmark14-32	PMEN clone reference strain		14	2	2	8	3	5	2	1	3	6	2	2	2	7	1	7	8	1	3
Netherlands14-35	PMEN clone reference strain		14	2	4	7	1	2	2	0	3	6	2	4	4	2	2	4	6	2	0
CSR14-10	PMEN clone reference strain		14	8	4	9	4	3	1.5	2	1	3	1	3	2	10	2	4	4	2	2
Spain9V-3	PMEN clone reference strain		9V	4	8	8	0	2	1	5	3	1	2	2	6	4	2	10	7	1	4
Netherlands15B-37	PMEN clone reference strain		15B	7	2	9	3	2	2	1	2	2	2	3	2	6	2	3	2	2	1
